# Supplementary material for: Chromatin interaction analysis reveals changes in small chromosome and telomere clustering between epithelial and breast cancer cells
Source: Genome Biol. 2015 Sep 28;16:214. doi: 10.1186/s13059-015-0768-0 (PMC4587679; doi:10.1186/s13059-015-0768-0)
Supplement: Additional file 2: — A table listing the gene ontology terms of differentially expressed genes between MCF-10A and MCF-7 cells. (XLSX 8 kb) [file 13059_2015_768_MOESM2_ESM.xlsx]

## Sheet: Sheet1
MCF-7 Downregulated Genes				MCF-7 Upregulated Genes
Attribute Name	GO_ID	P_adj		Attribute Name	GO_ID	P_adj
hemidesmosome assembly	GO:0031581	<0.001		calcium-dependent cell-cell adhesion	GO:0016339	0.049
neutral lipid biosynthetic process	GO:0046460	0.008		synapse assembly	GO:0007416	0.006
acylglycerol biosynthetic process	GO:0046463	0.008		homophilic cell adhesion	GO:0007156	<0.001
NAD binding	GO:0051287	0.003		nervous system development	GO:0007399	0.001
O-acyltransferase activity	GO:0008374	0.046		cell-cell adhesion	GO:0016337	0.001
fatty acid beta-oxidation	GO:0006635	0.022
regulation of epithelial to mesenchymal transition	GO:0010717	0.042
fatty acid catabolic process	GO:0009062	0.008
regulation of reactive oxygen species metabolic process	GO:2000377	0.008
monocarboxylic acid catabolic process	GO:0072329	0.029
cellular lipid catabolic process	GO:0044242	0.001
cell-substrate junction	GO:0030055	0.004
focal adhesion	GO:0005925	0.019
angiogenesis	GO:0001525	<0.001
cell-substrate adherens junction	GO:0005924	0.022
anchoring junction	GO:0070161	0.001
cellular response to external stimulus	GO:0071496	0.006
adherens junction	GO:0005912	0.001
fatty acid metabolic process	GO:0006631	0.001
extracellular matrix organization	GO:0030198	<0.001
extracellular structure organization	GO:0043062	<0.001
lipid catabolic process	GO:0016042	0.029
mitochondrial matrix	GO:0005759	0.018
regulation of cell adhesion	GO:0030155	0.001
monocarboxylic acid metabolic process	GO:0032787	<0.001
response to oxidative stress	GO:0006979	0.008
regulation of MAP kinase activity	GO:0043405	0.049
regulation of locomotion	GO:0040012	<0.001
regulation of cellular component movement	GO:0051270	<0.001
regulation of cell motility	GO:2000145	0.001
carboxylic acid metabolic process	GO:0019752	<0.001
regulation of cell migration	GO:0030334	0.001
oxoacid metabolic process	GO:0043436	<0.001
cellular lipid metabolic process	GO:0044255	<0.001
tissue development	GO:0009888	0.001
negative regulation of cell proliferation	GO:0008285	0.001
organic acid metabolic process	GO:0006082	<0.001
extracellular organelle	GO:0043230	<0.001
extracellular membrane-bounded organelle	GO:0065010	<0.001
extracellular vesicular exosome	GO:0070062	<0.001
response to wounding	GO:0009611	0.01
lipid metabolic process	GO:0006629	<0.001
regulation of MAPK cascade	GO:0043408	0.018
intracellular organelle lumen	GO:0070013	0.007
anatomical structure formation involved in morphogenesis	GO:0048646	0.001
regulation of intracellular signal transduction	GO:1902531	<0.001
positive regulation of intracellular signal transduction	GO:1902533	0.001
cell migration	GO:0016477	0.007
transmembrane receptor protein tyrosine kinase signaling pathway	GO:0007169	0.024
lipid binding	GO:0008289	0.046
organ development	GO:0048513	<0.001
membrane-bounded vesicle	GO:0031988	<0.001
membrane-enclosed lumen	GO:0031974	0.007
vesicle	GO:0031982	<0.001
cytoskeleton	GO:0005856	0.01
organelle lumen	GO:0043233	0.036
regulation of response to stress	GO:0080134	0.001
cell motility	GO:0048870	0.022
apoptotic process	GO:0006915	0.047
positive regulation of signaling	GO:0023056	0.001
positive regulation of signal transduction	GO:0009967	0.001
mitochondrial part	GO:0044429	0.018
positive regulation of cell communication	GO:0010647	0.001
negative regulation of signal transduction	GO:0009968	0.01
enzyme linked receptor protein signaling pathway	GO:0007167	0.041
regulation of signal transduction	GO:0009966	<0.001
locomotion	GO:0040011	0.034
regulation of cell proliferation	GO:0042127	<0.001
regulation of phosphorylation	GO:0042325	0.001
cell death	GO:0008219	0.018
death	GO:0016265	0.022
intracellular signal transduction	GO:0035556	0.001
regulation of hydrolase activity	GO:0051336	0.007
regulation of programmed cell death	GO:0043067	0.001
regulation of cell death	GO:0010941	0.001
extracellular region part	GO:0044421	<0.001
cellular component movement	GO:0006928	0.009
positive regulation of response to stimulus	GO:0048584	0.001
regulation of apoptotic process	GO:0042981	0.009
single-organism biosynthetic process	GO:0044711	0.044
regulation of signaling	GO:0023051	<0.001
regulation of phosphorus metabolic process	GO:0051174	0.001
regulation of cell communication	GO:0010646	<0.001
regulation of response to stimulus	GO:0048583	<0.001
response to external stimulus	GO:0009605	0.024
enzyme binding	GO:0019899	0.024
regulation of phosphate metabolic process	GO:0019220	0.001
regulation of multicellular organismal development	GO:2000026	0.048
regulation of molecular function	GO:0065009	<0.001
small molecule metabolic process	GO:0044281	<0.001
regulation of catalytic activity	GO:0050790	0.001
cytosol	GO:0005829	<0.001
regulation of multicellular organismal process	GO:0051239	0.003
anatomical structure development	GO:0048856	0.001
phosphorus metabolic process	GO:0006793	0.016
positive regulation of cellular process	GO:0048522	<0.001
positive regulation of biological process	GO:0048518	<0.001
cytoplasmic part	GO:0044444	<0.001
single-organism cellular process	GO:0044763	<0.001
developmental process	GO:0032502	0.025
cytoplasm	GO:0005737	0.047
