# Supplementary material for: Chromatin interaction analysis reveals changes in small chromosome and telomere clustering between epithelial and breast cancer cells
Source: Genome Biol. 2015 Sep 28;16:214. doi: 10.1186/s13059-015-0768-0 (PMC4587679; doi:10.1186/s13059-015-0768-0)
Supplement: Additional file 3: — A table listing the gene ontology terms of the MCF-7 up-regulated genes that are on small chromosomes and are on compartment switch regions. (XLSX 5 kb) [file 13059_2015_768_MOESM3_ESM.xlsx]

## Sheet: Sheet1
Pathway name	Entities found	Entities Total	Entities ratio	Entities pValue	Entities FDR	Reactions found	Reactions total	Reactions ratio	Species name
DSCAM interactions	3	15	0.001	0.00104	0.335	6	6	0.001	Homo sapiens
binding of TCF/LEF:CTNNB1 to target gene promoters	2	9	0.001	0.00625	0.464	2	4	0	Homo sapiens
ATF6-alpha activates chaperone genes	2	15	0.001	0.0165	0.464	1	5	0.001	Homo sapiens
repression of WNT target genes	2	15	0.001	0.0165	0.464	1	5	0.001	Homo sapiens
Ca2+ pathway	4	78	0.008	0.0191	0.464	6	26	0.003	Homo sapiens
ATF6-alpha activates chaperones	2	17	0.002	0.0208	0.464	1	10	0.001	Homo sapiens
Defective ACTH causes Obesity and Pro-opiomelanocortinin deficiency (POMCD)	1	2	0	0.0256	0.464	1	1	0	Homo sapiens
RHO GTPases activate CIT	2	20	0.002	0.0281	0.464	1	5	0.001	Homo sapiens
RHO GTPases Activate ROCKs	2	22	0.002	0.0335	0.464	2	5	0.001	Homo sapiens
PI and PC transport between ER and Golgi membranes	1	3	0	0.0381	0.464	4	4	0	Homo sapiens
RHO GTPases activate PAKs	2	27	0.003	0.0484	0.464	3	13	0.002	Homo sapiens
